# Supplementary material for: Dietary phytogenics and galactomannan oligosaccharides in low fish meal and fish oil-based diets for European sea bass (Dicentrarchus labrax) juveniles: Effects on gut health and implications on in vivo gut bacterial translocation
Source: PLoS One. 2019 Sep 18;14(9):e0222063. doi: 10.1371/journal.pone.0222063 (PMC6750610; doi:10.1371/journal.pone.0222063)
Supplement: S1 Fig — (XLSX) [file pone.0222063.s001.xlsx]

## Sheet: S1 Fig
PAPER:	Effects of dietary phytogenics and galactomannan oligosaccharides in low fish meal and fish oil-based diets on gut health and disease resistance in European sea bass (Dicentrarchus labrax)
AUTHORS:	Torrecillas, S., Terova, G., Makol, A., Serradell, A., Valdenegro, V., Gini, E., Izquierdo, MS., Acosta, F., Montero, D.
CRITERIA:	Gene expression
TISSUE:	Posterior gut
METHODS:	One-step TaqMan® real-time RT-PCR
UNIT:	copies/ng total RNA
Gene name:	Ocln					Gene name:	ZO-1					Gene name:	CAD-17
	DIET						DIET						DIET
	CTRL	GMOS	PHYTO	GMOSPHYTO			CTRL	GMOS	PHYTO	GMOSPHYTO			CTRL	GMOS	PHYTO	GMOSPHYTO
Fish 1		8050	10000	8930		Fish 1	1890	2360	2830	2260		Fish 1	21300	27500	54200	40600
Fish 2	9980	8460	8630	7450		Fish 2	2180	2120	2960	2390		Fish 2	48200	23200	26800	27000
Fish 3	5350	5750	8770	5100		Fish 3	2840	2070		2590		Fish 3	29200	29600	25700	13400
Fish 4	8720	7050	8530	9460		Fish 4	2330	3240		1910		Fish 4	25500	29400	29600	38600
Fish 5	5240	6020	12400	9310		Fish 5	2160	2790	2020	2170		Fish 5	18400	26100	36300	37100
Fish 6	8200	9280	8060	7650		Fish 6	2480	2090	2400	2240		Fish 6	27000	14000	36200	22000
Gene name:	E-Cad					Gene name:	N-Cad					Gene name:	a-TUB
	DIET						DIET						DIET
	CTRL	GMOS	PHYTO	GMOSPHYTO			CTRL	GMOS	PHYTO	GMOSPHYTO			CTRL	GMOS	PHYTO	GMOSPHYTO
Fish 1	5240	10600	14800	16300		Fish 1	222	543	596	1110		Fish 1	8650	6240	11800	10800
Fish 2	14200	12800	8530	7170		Fish 2	483	649	756	569		Fish 2	11900	23700	11300	6590
Fish 3	8360	13600	4720	9660		Fish 3	662	542	309	1010		Fish 3	11900	13500	5950	16800
Fish 4	10300	8440	15600	8600		Fish 4	631	584	525	953		Fish 4	12600	17400	5830	12700
Fish 5	4790	7950	12100	10300		Fish 5	396	465	748	934		Fish 5	7900	17300	7890	15000
Fish 6	12100	8440	7520	12700		Fish 6	450	278	809	589		Fish 6	9920	8310	9690	9060
Gene name:	VIM
	DIET
	CTRL	GMOS	PHYTO	GMOSPHYTO
Fish 1	112	171	159	170
Fish 2	144	277	295	307
Fish 3	313	142	93.7	364
Fish 4	181	287	151	176
Fish 5	304	287	268	183
Fish 6	227	190	202	440
